# Supplementary material for: Xu Chunfu’s Modified Xianglian Pill Regulates the NOX2/ROS/Mitochondria/NLRP3 Axis to Treat Ulcerative Colitis
Source: Pharmaceuticals (Basel). 2026 Mar 11;19(3):452. doi: 10.3390/ph19030452 (PMC13029697; doi:10.3390/ph19030452)
Supplement: Supplementary file 1 [file pharmaceuticals-19-00452-s001.zip]

Archive with 4 entries (4 files):
- pharmaceuticals-4158266-Supplementary Figure S1.pdf
- pharmaceuticals-4158266-Table S1.pdf
- pharmaceuticals-4158266-Table S2.pdf
- pharmaceuticals-4158266-Table S3.pdf
